# Supplementary material for: The Novel RXR Agonist MSU-42011 Differentially Regulates Gene Expression in Mammary Tumors of MMTV-Neu Mice
Source: Int J Mol Sci. 2023 Feb 21;24(5):4298. doi: 10.3390/ijms24054298 (PMC10001983; doi:10.3390/ijms24054298)
Supplement: Supplementary file 1 [file ijms-24-04298-s001.zip]

Archive with 1 entries (1 files):
- ijms-2193225-supplementary.pptx
